# Supplementary material for: Chromatin Interaction Analysis with Paired-End Tag (ChIA-PET) sequencing technology and application
Source: BMC Genomics. 2014 Dec 19;15(Suppl 12):S11. doi: 10.1186/1471-2164-15-S12-S11 (PMC4303937; doi:10.1186/1471-2164-15-S12-S11)
Supplement: Additional file 1 — List of published ChIA-PET data. [file 1471-2164-15-S12-S11-S1.xls]

## Sheet: Sheet1
Cells	Protein of interest	Organism	Authors	Article	Journal	Date	Data at GEO
MCF7	ER-α	Homo sapiens	Fullwood et al	An oestrogen-receptor-alpha-bound human chromatin interactome	Nature	2009 Nov	GSE18046
ESC	CTCF	Mus musculus	Handoko et al	CTCF-mediated functional chromatin interactome in pluripotent cells	Nature Genetics	2011 Jun	GSE28247
MCF7, K562, HeLa, HCT116, NB4	RNAPII	Homo sapiens	Li et al	Extensive Promoter-Centered Chromatin Interactions Provide a Topological Basis for Transcription Regulation	Cell	2012 Jan	GSE33664
CD4(+) T cell	H3K4me2	Homo sapiens	Chepelev et al	Characterization of genome-wide enhancer-promoter interactions reveals co-expression of interacting genes and modes of higher order chromatin organization	Cell Research	2012 Mar	GSE32677
HUVEC	RNAPII	Homo sapiens	Papantonis et al	TNFα signals through specialized factories where responsive coding and miRNA genes are transcribed	EMBO Journal	2012 Nov	GSE41553
E11.5 limb bud	Cohesin (SMC1A)	Mus musculus	DeMare et al	The genomic landscape of cohesin-associated chromatin interactions	Genome Research	2013 Aug	GSE42237
ESC, B cell	RNAPII	Mus musculus	Kieffer-Kwon et al	Interactome Maps of Mouse Gene Regulatory Domains Reveal Basic Principles of Transcriptional Regulation	Cell	2013 Dec	SRP029721
ESC, NSC, NPC	RNAPⅡ	Mus musculus	Zhang et al	Chromatin connectivity maps reveal dynamic promoter-enhancer long-range associations	Nature	2013 Dec	GSE44067
K562, GM12878	H3K4me1, H3K4me2, H3K4me3, H3K27ac, RNAPII, RAD21	Homo sapiens	Heidari et al	Genome-wide map of regulatory interactions in the human genome	Genome Research	2014 Sep	GSE59395
ESC	Cohesin (SMC1)	Mus musculus	Dowen et al	Control of cell identity genes occurs in insulated neighborhoods in Mammalian chromosomes	Cell	2014 Oct	GSE57911
Notes:
ESC - Embryonic Stem Cells
NSC - Neural Stem Cells
NPC - Neurosphere Stem/Progenitor Cells
RNAPII - RNA Polymerase II
